# Supplementary material for: Precision Target Discovery for Migraine: An Integrated GWAS-eQTL-PheWAS Pipeline
Source: Molecules. 2025 Sep 29;30(19):3921. doi: 10.3390/molecules30193921 (PMC12526371; doi:10.3390/molecules30193921)
Supplement: Supplementary file 1 [file molecules-30-03921-s001.zip]

Archive with 1 entries (1 files):
- molecules-3821989-supplementary.xlsx
