# Supplementary material for: Precision Target Discovery for Migraine: An Integrated GWAS-eQTL-PheWAS Pipeline
Source: Molecules. 2025 Sep 29;30(19):3921. doi: 10.3390/molecules30193921 (PMC12526371; doi:10.3390/molecules30193921)
Supplement: Supplementary file 1 [file molecules-30-03921-s001.zip › molecules-3821989-supplementary.xlsx]

## Sheet: Overview
Integrating GWAS and eQTL Data Identifies Potential Drug Targets for Migraine: A Multi-Tissue Mendelian Randomization Analysis
Contents
Supplementary Table S1. The main analysis results of eQTLGen
Supplementary Table S2.The main analysis results of PsychENCODE
Supplementary Table S3. The main analysis results of GTEx V8
Supplementary Table S4 (a). Supplementary verification analysis of BrainMeta v1 and BrainMeta v2 (undruggable genes)
Supplementary Table S4 (b). Supplementary verification analysis of BrainMeta v1 and BrainMeta v2 (druggable genes)
Supplementary Table S5 (a). MR Multi-method validation of the significant results of the main analysis
Supplementary Table S5 (b). MR Multi-method validation of druggable genes results
Supplementary Table S6. Review of migraine novel development targets
Supplementary Table S7. Exploration of the drugability of significant genes related to migraine targets
Supplementary Table S8. The targets of first-line medication for migraine
Supplementary Table S9. Summary table of candidate drugs
Supplementary Table S10. Summary of mechanisms associated with migraine in candidate drugs
Supplementary Table S11. Summary table of data sources

## Sheet: Table S1
Table S1. The main analysis results of eQTLGen
Number	Source	Tissue	probeID	Gene	topSNP	topSNP_chr	b_SMR	se_SMR	p_SMR	p_HEIDI	FDR
1	eQTLGen	blood	ENSG00000119139	TJP2	rs1416738	9	-0.0705807	0.0114993	8.37e-10	0.090918	3.27e-06
2	eQTLGen	blood	ENSG00000123810	B9D2	rs4803457	19	-0.350511	0.0611036	9.67e-09	0.0933314	2.5e-05
3	eQTLGen	blood	ENSG00000142039	CCDC97	rs2241715	19	-0.646224	0.130484	7.33e-07	0.191951	0.0014332
4	eQTLGen	blood	ENSG00000252448	SNORA63	rs9700081	1	-0.140189	0.0294163	1.88e-06	0.393822	0.00327279
5	eQTLGen	blood	ENSG00000126351	THRA	rs883871	17	0.120797	0.0259369	3.2e-06	0.59493	0.00417697
6	eQTLGen	blood	ENSG00000126368	NR1D1	rs883871	17	0.177007	0.0384065	4.05e-06	0.556355	0.00487638
7	eQTLGen	blood	ENSG00000204428	LY6G5C	rs1144709	6	0.089382	0.0197535	6.04e-06	0.17457	0.00630544
8	eQTLGen	blood	ENSG00000135119	RNFT2	rs10850728	12	-0.257934	0.0588882	1.19e-05	0.368117	0.00946554
9	eQTLGen	blood	ENSG00000090621	PABPC4	rs3768321	1	-0.178599	0.0408147	1.21e-05	0.267636	0.00946554
10	eQTLGen	blood	ENSG00000188177	ZC3H6	rs6542050	2	-0.305011	0.0712936	1.88e-05	0.235883	0.0140386
11	eQTLGen	blood	ENSG00000135116	HRK	rs7294919	12	-0.074859	0.0175516	2e-05	0.162337	0.0142148
12	eQTLGen	blood	ENSG00000186298	PPP1CC	rs34648858	12	-0.26973	0.0636246	2.24e-05	0.375083	0.01525
17	eQTLGen	blood	ENSG00000164054	SHISA5	rs56298324	3	-0.206038	0.0492633	2.88e-05	0.131906	0.0167636
14	eQTLGen	blood	ENSG00000246560	UBE2D3-AS1	rs6533030	4	0.069415	0.0166027	2.9e-05	0.289352	0.0167636
13	eQTLGen	blood	ENSG00000148719	DNAJB12	rs9416018	10	0.108897	0.0261124	3.04e-05	0.664125	0.0167636
16	eQTLGen	blood	ENSG00000174373	RALGAPA1	rs12895863	14	-0.0840025	0.0201839	3.16e-05	0.179011	0.0167636
15	eQTLGen	blood	ENSG00000178715	RPS16（novel transcript）	rs28537253	1	0.131813	0.0316987	3.21e-05	0.251228	0.0167636
18	eQTLGen	blood	ENSG00000145354	CISD2	rs6822658	4	0.164171	0.0398943	3.87e-05	0.3654	0.0189244
19	eQTLGen	blood	ENSG00000137414	FAM8A1	rs6459560	6	-0.21306	0.0517746	3.87e-05	0.0874777	0.0189244
20	eQTLGen	blood	ENSG00000205352	PRR13	rs11170558	12	0.192833	0.0479118	5.7e-05	0.0995607	0.0255029
21	eQTLGen	blood	ENSG00000156398	SFXN2	rs2902548	10	-0.116273	0.0289803	6.02e-05	0.241817	0.0261591
22	eQTLGen	blood	ENSG00000196498	NCOR2	rs1271309	12	-0.311727	0.078299	6.86e-05	0.311651	0.0289982
23	eQTLGen	blood	ENSG00000155090	KLF10	rs1434281	8	0.276778	0.069856	7.43e-05	0.424133	0.0295028
24	eQTLGen	blood	ENSG00000070610	GBA2	rs10814274	9	-0.0683482	0.017266	7.54e-05	0.173132	0.0295028
25	eQTLGen	blood	ENSG00000107185	RGP1	rs10814274	9	0.114942	0.0291719	8.14e-05	0.188353	0.0305858
27	eQTLGen	blood	ENSG00000261783	RP11-252K23.2 (novel transcript)	rs11149831	16	0.0468507	0.0119398	8.71e-05	0.579611	0.0311456
28	eQTLGen	blood	ENSG00000166965	RCCD1	rs2290202	15	0.0547057	0.0139516	8.81e-05	0.288239	0.0311456
26	eQTLGen	blood	ENSG00000268713	CTC-444N24.8(novel transcript)	rs8111661	19	0.0971059	0.0247892	8.96e-05	0.833785	0.0311456
29	eQTLGen	blood	ENSG00000217930	PAM16	rs2289303	16	-0.0746212	0.0191968	0.000101422	0.109851	0.0345055
31	eQTLGen	blood	ENSG00000119699	TGFB3	rs146047341	14	-0.122232	0.0317032	0.000115491	0.25096	0.0367589
30	eQTLGen	blood	ENSG00000122986	HVCN1	rs113511140	12	0.168066	0.0436196	0.000116676	0.306328	0.0367589
32	eQTLGen	blood	ENSG00000111642	CHD4	rs7969177	12	0.281203	0.0730131	0.000117441	0.148984	0.0367589
33	eQTLGen	blood	ENSG00000066185	ZMYND12	rs4660229	1	-0.112347	0.0293304	0.000127932	0.800891	0.0392576
34	eQTLGen	blood	ENSG00000223745	CCDC18-AS1	rs771480	1	-0.0822103	0.0217221	0.000153938	0.272009	0.0454554
35	eQTLGen	blood	ENSG00000105146	AURKC	rs2074858	19	-0.309404	0.0822312	0.000168147	0.276637	0.0487316

## Sheet: Table S2
Table S2. The main analysis results of PsychENCODE
Number	Source	Tissue	probeID	Gene	topSNP	topSNP_chr	b_SMR	se_SMR	p_SMR	p_HEIDI	nsnp_HEIDI	FDR
1	PsychENCODE	CSF	ENSG00000235750	KIAA0040	rs3753559	1	0.10168	0.0228626	8.69e-06	0.119779	15	0.0105695
2	PsychENCODE	CSF	ENSG00000153774	CFDP1	rs11864587	16	0.0834867	0.0191966	1.37e-05	0.692761	20	0.0129611
3	PsychENCODE	CSF	ENSG00000164037	SLC9B1	rs7697171	4	0.0622525	0.0148833	2.88e-05	0.0525296	20	0.0197096
4	PsychENCODE	CSF	ENSG00000138380	CARF	rs72928620	2	0.0850899	0.0204202	3.09e-05	0.0574028	20	0.0198793
5	PsychENCODE	CSF	ENSG00000172201	ID4	rs72828532	6	0.124797	0.0309038	5.39e-05	0.463587	19	0.0294767
6	PsychENCODE	CSF	ENSG00000145354	CISD2	rs13136616	4	0.0554312	0.0139219	6.85e-05	0.146272	20	0.0325837
7	PsychENCODE	CSF	ENSG00000113716	HMGXB3	rs11745580	5	0.0827391	0.0208939	7.5e-05	0.0692512	10	0.0330151
8	PsychENCODE	CSF	ENSG00000105404	RABAC1	rs10411814	19	0.0808103	0.0209525	0.000114867	0.458934	19	0.0381044
9	PsychENCODE	CSF	ENSG00000079841	RIMS1	rs11751413	6	0.177679	0.04594	0.000109897	0.430663	20	0.0381044
10	PsychENCODE	CSF	ENSG00000246560	UBE2D3-AS1	rs223308	4	0.060807	0.0156477	0.000101912	0.183052	20	0.0381044
11	PsychENCODE	CSF	ENSG00000125630	POLR1B	rs11123141	2	0.0627338	0.0161658	0.000104176	0.103201	20	0.0381044
12	PsychENCODE	CSF	ENSG00000204084	INPP5B	rs9700081	1	-0.071194	0.0147693	1.43e-06	0.152947	20	0.00261389
13	PsychENCODE	CSF	ENSG00000213689	TREX1	rs13324374	3	-0.0474861	0.0104254	5.24e-06	0.0951987	20	0.00819874
14	PsychENCODE	CSF	ENSG00000232112	TMA7	rs1037773	3	-0.0564752	0.0125179	6.44e-06	0.338758	20	0.00880647
15	PsychENCODE	CSF	ENSG00000133704	IPO8	rs61923728	12	-0.0452617	0.010588	1.91e-05	0.717026	20	0.0139606
16	PsychENCODE	CSF	ENSG00000164054	SHISA5	rs6442116	3	-0.0760606	0.0183119	3.27e-05	0.093813	20	0.0199034
17	PsychENCODE	CSF	ENSG00000129518	EAPP	rs34967307	14	-0.110369	0.0276921	6.73e-05	0.825482	20	0.0325837
18	PsychENCODE	CSF	ENSG00000165912	PACSIN3	rs61897848	11	-0.0988637	0.0247766	6.6e-05	0.128828	20	0.0325837
19	PsychENCODE	CSF	ENSG00000129515	SNX6	rs4982194	14	-0.0640858	0.0164218	9.52e-05	0.65057	20	0.0381044
20	PsychENCODE	CSF	ENSG00000151746	BICD1	rs11051973	12	-0.086909	0.0225102	0.000112984	0.21316	20	0.0381044
21	PsychENCODE	CSF	ENSG00000174373	RALGAPA1	rs28669373	14	-0.0746479	0.0192739	0.0001075	0.0788601	20	0.0381044
22	PsychENCODE	CSF	ENSG00000223745	CCDC18-AS1	rs10874771	1	-0.0327094	0.00863986	0.000153169	0.117456	20	0.0453174
23	PsychENCODE	CSF	ENSG00000066185	ZMYND12	rs915329	1	-0.0509632	0.0135163	0.000162926	0.172194	20	0.0469356

## Sheet: Table S3
Table S3. The main analysis results of GTEx V8
Tissue	probeID	Gene	topSNP	topSNP_chr	b_SMR	se_SMR	p_SMR	p_HEIDI	nsnp_HEIDI	FDR
Cerebellar Hemisphere
	ENSG00000014123	UFL1	rs9285393	6	0.341021	0.0672068	3.89108e-07	0.898483	6	0.00165643
	ENSG00000152359	POC5	rs3797581	5	0.0809507	0.0175509	3.98185e-06	0.0688309	20	0.00847538
	ENSG00000204428	LY6G5C	rs805290	6	0.0407938	0.0101819	6.16283e-05	0.444011	20	0.0374788
	ENSG00000166965	RCCD1	rs3826033	15	0.0469507	0.0120472	9.72941e-05	0.311277	20	0.0460201
	ENSG00000077348	EXOSC5	rs4803461	19	-0.103061	0.0263727	9.31128e-05	0.124251	5	0.0460201
Cerebellum
	ENSG00000014123	UFL1	rs3798293	6	0.318314	0.0560305	1.33843e-08	0.18057	10	6.96119e-05
	ENSG00000235266	RP11-753C18.8	rs10883816	10	-0.0729947	0.0180683	5.34667e-05	0.161367	11	0.0442326
	ENSG00000204428	LY6G5C	rs805290	6	0.0357171	0.00889668	5.95325e-05	0.37621	20	0.0442326
Whole Blood
	ENSG00000014123	UFL1	rs1127175	6	1.00177	0.198627	4.57096e-07	0.333087	11	0.00104446
	ENSG00000174989	FBXW8	rs10850728	12	-0.0799074	0.0184088	1.42012e-05	0.333006	20	0.0194698
	ENSG00000255002	CTD-2509G16.2	rs2127870	14	0.0803721	0.0193618	3.30944e-05	0.363391	20	0.0324088
	ENSG00000240053	LY6G5B	rs805282	6	0.181622	0.0455709	6.73408e-05	0.45129	20	0.0487596
	ENSG00000204428	LY6G5C	rs4569	6	0.0528098	0.0133353	7.49016e-05	0.422371	20	0.0487596
	ENSG00000174373	RALGAPA1	rs4981305	14	-0.191325	0.0489654	9.33146e-05	0.392363	20	0.0487596
	ENSG00000090621	PABPC4	rs61779310	1	-0.387504	0.0986386	8.54703e-05	0.329124	20	0.0487596
	ENSG00000135116	HRK	rs7305705	12	-0.10362	0.0265003	9.22504e-05	0.256189	15	0.0487596
	ENSG00000105341	ATP5SL	rs13344563	19	-0.293946	0.0755332	9.95821e-05	0.0614724	4	0.0487596

## Sheet: Table S4
Table S4 (a). Supplementary verification analysis of BrainMeta v1 and BrainMeta v2（undruggable genes）
Source	probeID	Gene	topSNP	topSNP_chr	b_SMR	se_SMR	p_SMR	p_HEIDI	nsnp_HEIDI	FDR
eQTLGen	ENSG00000123810	B9D2	rs4803457	19	-0.351	0.061	9.67e-09	0.093	20	2.5e-05
BrainMeta v2	ENSG00000123810.9	B9D2	rs4803457	19	-0.201	0.041	1.14e-06	0.163	20	0.00125
BrainMeta v1	ENSG00000123810	B9D2	rs1963413	19	-0.147	0.031	1.52e-06	0.948	17	0.0057
eQTLGen	ENSG00000223745	CCDC18-AS1	rs771480	1	-0.082	0.022	0.0001539	0.272	20	0.0455
PsychENCODE	ENSG00000223745	CCDC18-AS1	rs10874771	1	-0.033	0.009	0.0001532	0.117	20	0.0453
BrainMeta v2	ENSG00000223745.8	CCDC18-AS1	rs7525189	1	-0.029	0.008	0.0001724	0.162	20	0.0456
PsychENCODE	ENSG00000153774	CFDP1	rs11864587	16	0.083	0.019	1.37e-05	0.693	20	0.013
BrainMeta v2	ENSG00000153774.9	CFDP1	rs59686216	16	0.081	0.019	1.45e-05	0.807	20	0.0102
BrainMeta v1	ENSG00000153774	CFDP1	rs4888383	16	0.105	0.026	4.79e-05	0.181	20	0.0398
eQTLGen	ENSG00000145354	CISD2	rs6822658	4	0.164	0.04	3.87e-05	0.365	20	0.0189
PsychENCODE	ENSG00000145354	CISD2	rs13136616	4	0.055	0.014	6.85e-05	0.146	20	0.0326
BrainMeta v1	ENSG00000145354	CISD2	rs11731885	4	0.031	0.007	1.73e-05	0.131	20	0.0216
eQTLGen	ENSG00000174373	RALGAPA1	rs12895863	14	-0.084	0.02	3.16e-05	0.179	20	0.0168
PsychENCODE	ENSG00000174373	RALGAPA1	rs28669373	14	-0.075	0.019	0.0001075	0.079	20	0.0381
BrainMeta v2	ENSG00000174373.17	RALGAPA1	rs28475108	14	-0.07	0.017	2.95e-05	0.922	20	0.0151
eQTLGen	ENSG00000066185	ZMYND12	rs4660229	1	-0.112	0.029	0.0001279	0.801	20	0.0393
PsychENCODE	ENSG00000066185	ZMYND12	rs915329	1	-0.051	0.014	0.0001629	0.172	20	0.0469
BrainMeta v2	ENSG00000066185.13	ZMYND12	rs12409987	1	-0.051	0.014	0.0001571	0.449	20	0.0456
eQTLGen	ENSG00000164054	SHISA5	rs56298324	3	-0.206	0.049	2.88e-05	0.132	20	0.0168
PsychENCODE	ENSG00000164054	SHISA5	rs6442116	3	-0.076	0.018	3.27e-05	0.094	20	0.0199
BrainMeta v2	ENSG00000164054.15	SHISA5	rs11712561	3	-0.072	0.018	9.52e-05	0.064	20	0.0436
BrainMeta v1	ENSG00000164054	SHISA5	rs1824363	3	-0.115	0.03	0.0001083	0.248	20	0.045
PsychENCODE	ENSG00000172201	ID4	rs72828532	6	0.125	0.031	5.39e-05	0.464	19	0.02948
BrainMeta v2	ENSG00000172201.12	ID4	rs975303	6	0.104	0.024	1.7e-05	0.799	20	0.00521
PsychENCODE	ENSG00000235750	KIAA0040	rs3753559	1	0.102	0.023	8.69e-06	0.12	15	0.01057
BrainMeta v2	ENSG00000235750.10	KIAA0040	rs3766686	1	0.081	0.017	2.61e-06	0.224	20	0.00414
PsychENCODE	ENSG00000079841	RIMS1	rs11751413	6	0.178	0.046	0.0001099	0.431	20	0.0381
BrainMeta v2	ENSG00000079841.18	RIMS1	rs12528750	6	0.181	0.045	6.58e-05	0.176	20	0.0142
PsychENCODE	ENSG00000213689	TREX1	rs13324374	3	-0.047	0.01	5.24e-06	0.095	20	0.0082
BrainMeta v1	ENSG00000213689	TREX1	rs11797	3	-0.033	0.007	4.64e-06	0.419	20	0.00695
PsychENCODE	ENSG00000165912	PACSIN3	rs61897848	11	-0.099	0.025	6.6e-05	0.129	20	0.0326
BrainMeta v2	ENSG00000165912.16	PACSIN3	rs4463814	11	-0.102	0.023	1.2e-05	0.058	20	0.0107
PsychENCODE	ENSG00000105404	RABAC1	rs10411814	19	0.081	0.021	0.0001149	0.459	19	0.0381
BrainMeta v2	ENSG00000105404.11	RABAC1	rs11083642	19	0.096	0.025	0.0001038	0.205	19	0.0258
PsychENCODE	ENSG00000246560	UBE2D3-AS1	rs223308	4	0.061	0.016	0.0001019	0.183	20	0.0381
eQTLGen	ENSG00000246560	UBE2D3-AS1	rs6533030	4	0.069	0.017	2.9e-05	0.289	20	0.0168
eQTLGen	ENSG00000205352	PRR13	rs11170558	12	0.193	0.048	5.7e-05	0.1	20	0.0255
BrainMeta v1	ENSG00000205352	PRR13	rs12828029	12	-0.113	0.029	8.25e-05	0.15	20	0.0417
eQTLGen	ENSG00000166965	RCCD1	rs2290202	15	0.055	0.014	8.81e-05	0.288	20	0.0311
BrainMeta v1	ENSG00000166965	RCCD1	rs3826033	15	0.058	0.015	7.78e-05	0.089	20	0.0417
eQTLGen	ENSG00000204428	LY6G5C	rs1144709	6	0.089	0.02	6.04e-06	0.175	20	0.00631
BrainMeta v1	ENSG00000204428	LY6G5C	rs1144709	6	0.067	0.017	7.13e-05	0.12	15	0.0417
Table S4 (b). Supplementary verification analysis of BrainMeta v1 and BrainMeta v2（druggable genes）
Source	probeID	Gene	topSNP	topSNP_chr	b_SMR	se_SMR	p_SMR	p_HEIDI	nsnp_HEIDI	FDR
eQTLGen	ENSG00000105146	AURKC	rs2074858	19	-0.309404	0.0822312	0.000168147	0.276637	20	0.0487
BrainMeta v2	ENSG00000105146.13	AURKC	rs8109205	19	-0.0585182	0.0151949	0.000117551	0.661069	20	0.0258
BrainMeta v2	ENSG00000182240.16	BACE2	rs914187	21	0.0509151	0.012813	7.08e-05	0.887449	20	0.0126
BrainMeta v1	ENSG00000182240	BACE2	rs914187	21	0.0286553	0.00714267	6.02e-05	0.105966	20	0.0417
PsychENCODE	ENSG00000133704	IPO8	rs61923728	12	-0.0452617	0.010588	1.91e-05	0.717026	20	0.014
BrainMeta v2	ENSG00000133704.10	IPO8	rs11051005	12	-0.0410171	0.00938628	1.24e-05	0.396725	20	0.00629
BrainMeta v1	ENSG00000133704	IPO8	rs11051005	12	-0.0614417	0.0145459	2.4e-05	0.379417	20	0.0242

## Sheet: Table S5
Table S5 (a). MR Multi-method validation of the significant results of the main analysis
source	exposure	method	nsnp	b	se	pval	FDR
eQTLGen	RPS16	MR Egger	982	-0.03	0.007	3.14e-05	3.26e-05
		Weighted median	982	-0.035	0.006	2.99e-09	3.19e-09
		Inverse variance weighted	982	-0.044	0.004	1.22e-24	1.46e-24
		Simple mode	982	0.009	0.012	0.429686	0.43
		Weighted mode	982	-0.034	0.009	0.000210345	0.000217
	HRK	MR Egger	1749	-0.085	0.002	3.46e-214	1.18e-213
		Weighted median	1749	-0.088	0.003	2.34e-216	8.15e-216
		Inverse variance weighted	1749	-0.082	0.002	0	0
		Simple mode	1749	-0.084	0.006	5.67e-43	7.62e-43
		Weighted mode	1749	-0.084	0.005	2.46e-58	3.64e-58
	PAM16	MR Egger	1531	-0.091	0.003	1.32e-194	3.97e-194
		Weighted median	1531	-0.083	0.003	1.64e-153	3.98e-153
		Inverse variance weighted	1531	-0.091	0.002	0	0
		Simple mode	1531	-0.137	0.009	8.4e-53	1.21e-52
		Weighted mode	1531	-0.068	0.005	2.18e-43	2.98e-43
	ZC3H6	MR Egger	1005	-0.115	0.013	2.42e-17	2.71e-17
		Weighted median	1005	-0.301	0.01	1.69e-203	5.4e-203
		Inverse variance weighted	1005	-0.337	0.009	1.9e-294	8.01e-294
		Simple mode	1005	-0.277	0.019	1.1e-42	1.47e-42
		Weighted mode	1005	-0.298	0.012	1.14e-110	2.37e-110
	RGP1	MR Egger	1551	0.078	0.007	9.94e-31	1.21e-30
		Weighted median	1551	0.116	0.006	6.57e-73	1.08e-72
		Inverse variance weighted	1551	0.137	0.004	2.91e-241	1.11e-240
		Simple mode	1551	0.144	0.017	2.48e-17	2.76e-17
		Weighted mode	1551	0.114	0.008	8.05e-44	1.11e-43
	HVCN1	MR Egger	1110	0.17	0.003	8.41e-305	3.74e-304
		Weighted median	1110	0.176	0.003	0	0
		Inverse variance weighted	1110	0.175	0.002	0	0
		Simple mode	1110	0.171	0.005	9.92e-165	2.52e-164
		Weighted mode	1110	0.171	0.005	8.15e-181	2.21e-180
	SFXN2	MR Egger	2296	-0.188	0.008	2.57e-108	5.28e-108
		Weighted median	2296	-0.187	0.005	2.25e-291	9.24e-291
		Inverse variance weighted	2296	-0.188	0.005	7.07e-300	3.06e-299
		Simple mode	2296	-0.185	0.012	5.81e-52	8.31e-52
		Weighted mode	2296	-0.177	0.007	1.43e-116	3.05e-116
	RNFT2	MR Egger	1477	-0.174	0.01	2.04e-61	3.17e-61
		Weighted median	1477	-0.233	0.01	1.43e-122	3.19e-122
		Inverse variance weighted	1477	-0.138	0.007	1.34e-95	2.57e-95
		Simple mode	1477	-0.097	0.034	0.00412	0.00422
		Weighted mode	1477	-0.271	0.013	1.32e-88	2.32e-88
	NCOR2	MR Egger	1550	0.021	0.015	0.156	0.158
		Weighted median	1550	-0.058	0.01	2.37e-08	2.49e-08
		Inverse variance weighted	1550	-0.134	0.008	5.29e-62	8.3e-62
		Simple mode	1550	0.062	0.056	0.268	0.269
		Weighted mode	1550	0.074	0.028	0.00854	0.00869
	CISD2	MR Egger	2086	0.217	0.004	0	0
		Weighted median	2086	0.183	0.003	0	0
		Inverse variance weighted	2086	0.176	0.002	0	0
		Simple mode	2086	0.184	0.006	1.86e-185	5.31e-185
		Weighted mode	2086	0.184	0.005	5.97e-249	2.33e-248
	KLF10	MR Egger	445	0.321	0.017	1.28e-56	1.87e-56
		Weighted median	445	0.297	0.017	2.82e-69	4.56e-69
		Inverse variance weighted	445	0.287	0.01	8.6e-182	2.37e-181
		Simple mode	445	0.272	0.03	6.47e-18	7.34e-18
		Weighted mode	445	0.306	0.018	5.21e-50	7.38e-50
	NR1D1	MR Egger	1193	0.088	0.01	9.2e-20	1.07e-19
		Weighted median	1193	0.191	0.012	8.06e-60	1.22e-59
		Inverse variance weighted	1193	0.191	0.006	4.25e-223	1.54e-222
		Simple mode	1193	0.242	0.033	7.5e-13	8.16e-13
		Weighted mode	1193	0.207	0.02	1.83e-24	2.17e-24
	LY6G5C	MR Egger	3989	0.074	0.004	2.73e-78	4.7e-78
		Weighted median	3989	0.085	0.004	9.27e-90	1.67e-89
		Inverse variance weighted	3989	0.097	0.002	0	0
		Simple mode	3989	0.097	0.017	7.15e-09	7.58e-09
		Weighted mode	3989	0.068	0.007	1.15e-19	1.32e-19
	DNAJB12	MR Egger	2261	0.132	0.002	0	0
		Weighted median	2261	0.115	0.002	0	0
		Inverse variance weighted	2261	0.108	0.001	0	0
		Simple mode	2261	0.115	0.005	2.23e-95	4.2e-95
		Weighted mode	2261	0.115	0.005	6.9e-98	1.36e-97
	ZMYND12	MR Egger	2068	-0.116	0.002	0	0
		Weighted median	2068	-0.115	0.003	0	0
		Inverse variance weighted	2068	-0.108	0.002	0	0
		Simple mode	2068	-0.118	0.005	1.11e-101	2.26e-101
		Weighted mode	2068	-0.118	0.004	2.92e-147	6.87e-147
	RCCD1	MR Egger	1893	0.059	0.002	1.35e-170	3.59e-170
		Weighted median	1893	0.061	0.002	3.08e-167	7.94e-167
		Inverse variance weighted	1893	0.063	0.002	0	0
		Simple mode	1893	0.056	0.006	5.58e-22	6.52e-22
		Weighted mode	1893	0.064	0.005	8.24e-40	1.07e-39
	RALGAPA1	MR Egger	1688	-0.073	0.002	1.35e-192	4.01e-192
		Weighted median	1688	-0.086	0.002	0	0
		Inverse variance weighted	1688	-0.096	0.002	0	0
		Simple mode	1688	-0.095	0.004	6.03e-95	1.12e-94
		Weighted mode	1688	-0.09	0.003	2.09e-182	5.86e-182
	TGFB3	MR Egger	1015	-0.121	0.008	2.2e-43	2.98e-43
		Weighted median	1015	-0.081	0.007	5.6e-30	6.74e-30
		Inverse variance weighted	1015	-0.072	0.006	3.66e-39	4.72e-39
		Simple mode	1015	-0.07	0.015	2.44e-06	2.55e-06
		Weighted mode	1015	-0.079	0.009	1.48e-17	1.67e-17
	PRR13	MR Egger	847	0.17	0.007	9.65e-99	1.93e-98
		Weighted median	847	0.191	0.006	3.05e-204	9.97e-204
		Inverse variance weighted	847	0.185	0.005	0	0
		Simple mode	847	0.197	0.011	7.25e-63	1.15e-62
		Weighted mode	847	0.191	0.007	8.07e-119	1.77e-118
	SHISA5	MR Egger	1629	-0.196	0.008	1.72e-116	3.62e-116
		Weighted median	1629	-0.225	0.006	0	0
		Inverse variance weighted	1629	-0.237	0.004	0	0
		Simple mode	1629	-0.234	0.013	2.13e-64	3.41e-64
		Weighted mode	1629	-0.227	0.008	6.44e-153	1.54e-152
	PABPC4	MR Egger	1372	-0.181	0.005	5.87e-208	1.96e-207
		Weighted median	1372	-0.214	0.004	0	0
		Inverse variance weighted	1372	-0.199	0.003	0	0
		Simple mode	1372	-0.215	0.007	9.2e-156	2.26e-155
		Weighted mode	1372	-0.207	0.006	5.6e-192	1.63e-191
	CHD4	MR Egger	728	0.224	0.014	1.77e-49	2.46e-49
		Weighted median	728	0.264	0.011	4.56e-123	1.03e-122
		Inverse variance weighted	728	0.216	0.008	3.88e-169	1.02e-168
		Simple mode	728	0.201	0.03	5.26e-11	5.68e-11
		Weighted mode	728	0.282	0.014	4.44e-76	7.56e-76
	AURKC	MR Egger	928	-0.258	0.022	9.11e-31	1.11e-30
		Weighted median	928	-0.269	0.017	3.27e-59	4.89e-59
		Inverse variance weighted	928	-0.181	0.012	1.5e-49	2.11e-49
		Simple mode	928	-0.454	0.069	1.02e-10	1.1e-10
		Weighted mode	928	-0.28	0.023	7.08e-33	8.85e-33
	UBE2D3-AS1	MR Egger	2664	0.08	0.002	0	0
		Weighted median	2664	0.084	0.001	0	0
		Inverse variance weighted	2664	0.077	0.001	0	0
		Simple mode	2664	0.075	0.004	1.33e-60	2.05e-60
		Weighted mode	2664	0.081	0.004	4.72e-76	7.95e-76
	GBA2	MR Egger	2579	-0.072	0.003	1.93e-95	3.68e-95
		Weighted median	2579	-0.074	0.004	7.65e-90	1.39e-89
		Inverse variance weighted	2579	-0.083	0.002	6.23e-270	2.49e-269
		Simple mode	2579	-0.07	0.01	2.83e-13	3.1e-13
		Weighted mode	2579	-0.07	0.005	3.42e-38	4.37e-38
	THRA	MR Egger	1806	0.056	0.006	8.42e-19	9.63e-19
		Weighted median	1806	0.12	0.009	3.68e-38	4.68e-38
		Inverse variance weighted	1806	0.111	0.004	2.73e-135	6.32e-135
		Simple mode	1806	0.36	0.029	6.4e-35	8.07e-35
		Weighted mode	1806	0.106	0.01	7.59e-24	8.93e-24
	CCDC97	MR Egger	465	-0.601	0.041	2.87e-40	3.79e-40
		Weighted median	465	-0.609	0.025	3.5e-129	8e-129
		Inverse variance weighted	465	-0.581	0.019	5.79e-202	1.82e-201
		Simple mode	465	-0.885	0.069	1.77e-32	2.2e-32
		Weighted mode	465	-0.854	0.038	8.01e-76	1.33e-75
	TJP2	MR Egger	3093	-0.067	0.001	0	0
		Weighted median	3093	-0.072	0.001	0	0
		Inverse variance weighted	3093	-0.075	0.001	0	0
		Simple mode	3093	-0.085	0.006	4.59e-40	6.01e-40
		Weighted mode	3093	-0.074	0.006	7.86e-31	9.68e-31
	B9D2	MR Egger	656	-0.364	0.017	4.76e-80	8.28e-80
		Weighted median	656	-0.424	0.011	0	0
		Inverse variance weighted	656	-0.377	0.009	0	0
		Simple mode	656	-0.444	0.018	1.7e-93	3.13e-93
		Weighted mode	656	-0.436	0.012	1.68e-156	4.19e-156
	FAM8A1	MR Egger	1106	-0.157	0.008	2.1e-69	3.44e-69
		Weighted median	1106	-0.131	0.008	2.46e-60	3.76e-60
		Inverse variance weighted	1106	-0.17	0.005	1.81e-231	6.72e-231
		Simple mode	1106	-0.121	0.015	1.2e-14	1.33e-14
		Weighted mode	1106	-0.143	0.009	1.13e-55	1.64e-55
	PPP1CC	MR Egger	1394	-0.255	0.005	5.712e-310	2.611e-309
		Weighted median	1394	-0.257	0.004	0	0
		Inverse variance weighted	1394	-0.24	0.003	0	0
		Simple mode	1394	0.191	0.008	1.44e-117	3.12e-117
		Weighted mode	1394	-0.261	0.007	2.2e-221	7.81e-221
	CCDC18-AS1	MR Egger	1865	-0.075	0.002	1.8e-201	5.54e-201
		Weighted median	1865	-0.085	0.002	0	0
		Inverse variance weighted	1865	-0.095	0.002	0	0
		Simple mode	1865	-0.096	0.005	6.94e-89	1.23e-88
		Weighted mode	1865	-0.085	0.004	3.95e-96	7.7e-96
PsychENCODE	ZMYND12	MR Egger	585	-0.059	0.002	7.91e-111	2.31e-110
		Weighted median	585	-0.051	0.001	3.2e-269	2.4e-268
		Inverse variance weighted	585	-0.049	0.001	0	0
		Simple mode	585	-0.051	0.002	3.03e-77	6.36e-77
		Weighted mode	585	-0.052	0.002	1.89e-134	6.62e-134
	RALGAPA1	MR Egger	207	-0.067	0.004	1.66e-37	2.57e-37
		Weighted median	207	-0.083	0.003	2.92e-133	9.88e-133
		Inverse variance weighted	207	-0.09	0.003	2.97e-244	1.95e-243
		Simple mode	207	-0.084	0.005	9.88e-37	1.5e-36
		Weighted mode	207	-0.083	0.004	3.45e-52	5.93e-52
	CFDP1	MR Egger	418	0.085	0.006	1.79e-41	2.94e-41
		Weighted median	418	0.084	0.002	0	0
		Inverse variance weighted	418	0.084	0.001	0	0
		Simple mode	418	0.085	0.004	6.29e-59	1.14e-58
		Weighted mode	418	0.085	0.003	2.51e-82	5.6e-82
	INPP5B	MR Egger	254	-0.067	0.005	2.71e-29	3.56e-29
		Weighted median	254	-0.068	0.003	1.09e-85	2.54e-85
		Inverse variance weighted	254	-0.059	0.003	5.26e-107	1.42e-106
		Simple mode	254	-0.083	0.008	1.46e-22	1.76e-22
		Weighted mode	254	-0.066	0.005	1.65e-33	2.38e-33
	SHISA5	MR Egger	418	-0.072	0.006	4.57e-26	5.92e-26
		Weighted median	418	-0.08	0.004	3.74e-100	9.35e-100
		Inverse variance weighted	418	-0.077	0.003	1e-156	4.21e-156
		Simple mode	418	-0.138	0.01	2.18e-35	3.28e-35
		Weighted mode	418	-0.083	0.004	1.35e-59	2.48e-59
	CISD2	MR Egger	745	0.078	0.002	9.33e-166	4.45e-165
		Weighted median	745	0.058	0.001	0	0
		Inverse variance weighted	745	0.053	0.001	0	0
		Simple mode	745	0.059	0.003	1.02e-89	2.45e-89
		Weighted mode	745	0.059	0.002	1.28e-108	3.63e-108
	BICD1	MR Egger	447	-0.087	0.008	7.63e-23	9.31e-23
		Weighted median	447	-0.085	0.003	3.56e-150	1.44e-149
		Inverse variance weighted	447	-0.076	0.003	8.97e-174	4.71e-173
		Simple mode	447	-0.108	0.008	2.9e-35	4.29e-35
		Weighted mode	447	-0.089	0.005	1.09e-50	1.81e-50
	EAPP	MR Egger	224	-0.074	0.009	2.36e-15	2.58e-15
		Weighted median	224	-0.108	0.005	8.3e-126	2.64e-125
		Inverse variance weighted	224	-0.114	0.003	0	0
		Simple mode	224	-0.107	0.009	1.58e-24	1.95e-24
		Weighted mode	224	-0.108	0.008	1.44e-30	2e-30
	PACSIN3	MR Egger	296	-0.096	0.009	6.81e-22	7.94e-22
		Weighted median	296	-0.097	0.005	9.34e-85	2.13e-84
		Inverse variance weighted	296	-0.118	0.004	6.46e-162	2.83e-161
		Simple mode	296	-0.088	0.01	1.77e-16	1.98e-16
		Weighted mode	296	-0.103	0.008	2.47e-31	3.5e-31
	CARF	MR Egger	607	0.073	0.003	1.1e-75	2.22e-75
		Weighted median	607	0.087	0.002	0	0
		Inverse variance weighted	607	0.077	0.002	0	0
		Simple mode	607	0.089	0.003	3.15e-141	1.14e-140
		Weighted mode	607	0.088	0.002	5.08e-198	3.14e-197
	ID4	MR Egger	239	0.128	0.011	1.28e-25	1.62e-25
		Weighted median	239	0.123	0.007	2.55e-79	5.47e-79
		Inverse variance weighted	239	0.112	0.004	4.54e-143	1.7e-142
		Simple mode	239	0.144	0.017	6.45e-16	7.13e-16
		Weighted mode	239	0.134	0.012	2.08e-22	2.48e-22
	TREX1	MR Egger	783	-0.036	0.003	2.7e-31	3.78e-31
		Weighted median	783	-0.049	0.002	2.33e-163	1.06e-162
		Inverse variance weighted	783	-0.047	0.001	9.72e-247	6.8e-246
		Simple mode	783	-0.054	0.004	2.26e-34	3.3e-34
		Weighted mode	783	-0.049	0.002	2.73e-103	6.98e-103
	IPO8	MR Egger	900	-0.042	0.002	4.81e-100	1.17e-99
		Weighted median	900	-0.045	0.002	2.59e-193	1.51e-192
		Inverse variance weighted	900	-0.045	0.001	0	0
		Simple mode	900	-0.053	0.003	3.13e-62	6.08e-62
		Weighted mode	900	-0.045	0.002	3.5e-108	9.67e-108
	POLR1B	MR Egger	378	0.028	0.006	4.54e-06	4.72e-06
		Weighted median	378	0.049	0.003	7.87e-62	1.5e-61
		Inverse variance weighted	378	0.069	0.003	5.22e-114	1.57e-113
		Simple mode	378	0.057	0.006	2.93e-21	3.35e-21
		Weighted mode	378	0.048	0.003	9.05e-39	1.44e-38
	TMA7	MR Egger	670	-0.055	0.003	3.2e-56	5.59e-56
		Weighted median	670	-0.06	0.002	4.08e-169	2.04e-168
		Inverse variance weighted	670	-0.064	0.001	0	0
		Simple mode	670	-0.078	0.006	3.92e-38	6.15e-38
		Weighted mode	670	-0.058	0.003	8.3e-76	1.71e-75
	KIAA0040	MR Egger	136	0.053	0.015	0.000588	0.000588171
		Weighted median	136	0.075	0.007	6.62e-25	8.27e-25
		Inverse variance weighted	136	0.075	0.007	9.54e-30	1.27e-29
		Simple mode	136	0.078	0.018	4.85e-05	4.94e-05
		Weighted mode	136	0.082	0.012	1.88e-10	1.99e-10
	SNX6	MR Egger	341	-0.051	0.003	3.68e-39	5.94e-39
		Weighted median	341	-0.066	0.003	3.73e-145	1.45e-144
		Inverse variance weighted	341	-0.068	0.002	0	0
		Simple mode	341	-0.062	0.005	4.7e-30	6.41e-30
		Weighted mode	341	-0.066	0.003	1.99e-60	3.72e-60
	RABAC1	MR Egger	189	0.093	0.008	4.37e-22	5.16e-22
		Weighted median	189	0.081	0.005	4.1e-51	6.95e-51
		Inverse variance weighted	189	0.077	0.003	3.66e-116	1.13e-115
		Simple mode	189	0.082	0.01	3.34e-13	3.57e-13
		Weighted mode	189	0.084	0.006	7.35e-30	9.89e-30
	RIMS1	MR Egger	282	0.074	0.015	1.25e-06	1.31e-06
		Weighted median	282	0.062	0.006	1.27e-25	1.62e-25
		Inverse variance weighted	282	0.098	0.005	3.64e-82	7.95e-82
		Simple mode	282	0.053	0.014	0.000282	0.000284651
		Weighted mode	282	0.053	0.012	8.81e-06	9.06e-06
	SLC9B1	MR Egger	812	0.087	0.002	4.48e-182	2.48e-181
		Weighted median	812	0.061	0.001	0	0
		Inverse variance weighted	812	0.053	0.001	0	0
		Simple mode	812	0.061	0.002	8.07e-106	2.12e-105
		Weighted mode	812	0.061	0.002	1.47e-129	4.81e-129
	HMGXB3	MR Egger	77	0.106	0.008	1.14e-21	1.31e-21
		Weighted median	77	0.08	0.005	2.15e-58	3.82e-58
		Inverse variance weighted	77	0.073	0.004	1.22e-74	2.42e-74
		Simple mode	77	0.065	0.007	1.65e-13	1.79e-13
		Weighted mode	77	0.083	0.007	1.3e-19	1.47e-19
Table S5 (b). MR Multi-method validation of druggable genes results
exposure	method	nsnp	b	se(sd)	pval
NCOR2	MR Egger	690	0.0128876	0.0243987	0.598
	egger_intercept		-0.0118578	0.00137699	4.47e-17
	Weighted median	690	-0.0596774	0.012155	9.12e-07
	Inverse variance weighted	690	-0.133576	0.00969836	3.7e-43
	Simple mode	690	-0.242256	0.061643	9.35e-05
	Weighted mode	690	0.0554863	0.033631	0.0994
	MR-PRESSO		-0.133576	0.0097(sd)	2.68e-38
	global test				<2E-04
HVCN1	MR Egger	500	0.17652	0.00439943	3.83e-158
	egger_intercept		-0.000379416	0.000919663	0.680107
	Weighted median	500	0.174553	0.00336588	<5E-08
	Inverse variance weighted	500	0.17503	0.00251015	<5E-08
	Simple mode	500	0.174676	0.00824981	1.8e-71
	Weighted mode	500	0.174676	0.00765218	1.66e-79
	MR-PRESSO	500	0.175132	0.0016(sd)	<5E-08
	global test				1
CHD4	MR Egger	349	0.301544	0.0177751	1.96e-47
	egger_intercept		-0.00657035	0.00128889	5.66e-07
	Weighted median	349	0.271197	0.0113124	5.27e-127
	Inverse variance weighted	349	0.221105	0.00847184	3.76e-150
	Simple mode	349	0.0884821	0.0290069	0.00246
	Weighted mode	349	0.28982	0.0157727	3.45e-53
	MR-PRESSO		0.221968	0.0085(sd)	2.57e-83
	global test				0.0006
AURKC	MR Egger	232	-0.0865877	0.0352124	0.0147
	egger_intercept		-0.0124423	0.00221672	5.7e-08
	Weighted median	232	-0.277888	0.0175833	2.91e-56
	Inverse variance weighted	232	-0.267834	0.0149416	7.48e-72
	Simple mode	232	-0.54076	0.04683	1.2e-24
	Weighted mode	232	-0.289606	0.0247695	4.11e-25
	MR-PRESSO	232	-0.269346	0.015(sd)	2.24e-46
	global test				<0.00033333
GBA2	MR Egger	1302	-0.0492676	0.00417079	1.17e-30
	egger_intercept		-0.00619766	0.0006125	3.22e-23
	Weighted median	1302	-0.0738077	0.00383763	1.97e-82
	Inverse variance weighted	1302	-0.083419	0.00254404	8.19e-236
	Simple mode	1302	-0.0686899	0.00823989	1.93e-16
	Weighted mode	1302	-0.0686899	0.00468752	4.07e-45
	MR-PRESSO	1302	-0.0920284	0.0033(sd)	3.76e-135
	global test				<0.00033333
NR1D1	MR Egger	200	0.101544	0.0156836	7.34e-10
	egger_intercept		0.0130204	0.00115793	3.01e-23
	Weighted median	200	0.190544	0.0158074	1.84e-33
	Inverse variance weighted	200	0.22352	0.0108521	2.93e-94
	Simple mode	200	0.171738	0.0309674	9.24e-08
	Weighted mode	200	0.186601	0.016136	5.42e-24
	MR-PRESSO	200	0.22352	0.0109(sd)	3.18e-51
	global test				0.062
TGFB3	MR Egger	569	-0.18602	0.0143103	5.33e-34
	egger_intercept		0.00971809	0.00101398	2.9e-20
	Weighted median	569	-0.0738994	0.00840693	1.49e-18
	Inverse variance weighted	569	-0.0632789	0.00687705	3.53e-20
	Simple mode	569	-0.0590992	0.019768	0.00291
	Weighted mode	569	-0.0646948	0.0156755	4.22e-05
	MR-PRESSO	569	-0.0632789	0.0069(sd)	6.69e-19
	global test				<0.0003333
IPO8	MR Egger	579	-0.0418479	0.00230326	1.13e-58
	egger_intercept		-0.00118872	0.000680315	0.0811149
	Weighted median	579	-0.0455922	0.00180047	1.81e-141
	Inverse variance weighted	579	-0.0452835	0.00119953	0
	Simple mode	579	-0.0544228	0.00385818	4.83e-39
	Weighted mode	579	-0.0466215	0.00243159	8.72e-64
	MR-PRESSO	579	-0.0452835	0.00103(sd)	4.07e-186
	global test				1
BICD1	MR Egger	317	-0.0847026	0.0105557	2.04e-14
	egger_intercept		0.00118648	0.00256991	0.644629
	Weighted median	317	-0.0859422	0.00319766	4.12e-159
	Inverse variance weighted	317	-0.08004	0.00306645	3.47e-150
	Simple mode	317	-0.117613	0.00745449	9.2e-42
	Weighted mode	317	-0.0894802	0.00549137	9.33e-44
	MR-PRESSO	317	-0.08004	0.0031(sd)	7.4e-81
	global test				<0.000333
BACE2	MR Egger	102	0.0434376	0.00712029	2.01e-08
	egger_intercept		0.000400043	0.00272793	0.883706
	Weighted median	102	0.0456411	0.00354889	7.49e-38
	Inverse variance weighted	102	0.0444194	0.00242389	5.17e-75
	Simple mode	102	0.0495988	0.00735115	9.63e-10
	Weighted mode	102	0.0491776	0.00663001	3.81e-11
	MR-PRESSO	102	0.0444194	0.00180795	2.13e-44
	global test				1
CHRNB1	MR Egger	242	-0.144315	0.00838795	9.18e-44
	egger_intercept		0.0182864	0.00254821	8.89e-12
	Weighted median	242	-0.100302	0.00313299	6.75e-225
	Inverse variance weighted	242	-0.0863002	0.00245915	8.46e-270
	Simple mode	242	-0.111289	0.0102658	1.46e-22
	Weighted mode	242	-0.108776	0.0109179	8.37e-20
	MR-PRESSO	242	-0.0863002	0.0025(sd)	1.07e-96
	global test				0.000333
REV3L	MR Egger	835	0.073456	0.00250531	2.17e-130
	egger_intercept		-0.00985188	0.000837962	1.23e-29
	Weighted median	835	0.0559952	0.00155269	8.49e-285
	Inverse variance weighted	835	0.0467498	0.00105676	0
	Simple mode	835	0.0560381	0.00446543	3.26e-33
	Weighted mode	835	0.0606571	0.00291466	8.46e-78
	MR-PRESSO	835	0.0467498	0.00104(sd)	3.26e-225
	global test				0.945667

## Sheet: Table S6
Table S6. Review of migraine novel development targets
UniProt	Symbol	Name	Target Development Level	IDG Family
P10092	CALCB	Calcitonin gene-related peptide 2	Tclin	Other
P47870	GABRB2	Gamma-aminobutyric acid receptor subunit beta-2	Tclin	Ion Channel
Q13003	GRIK3	Glutamate receptor ionotropic, kainate 3	Tclin	Ion Channel
Q7Z418	KCNK18	Potassium channel subfamily K member 18	Tclin	Ion Channel
P30939	HTR1F	5-hydroxytryptamine receptor 1F	Tclin	GPCR
P14867	GABRA1	Gamma-aminobutyric acid receptor subunit alpha-1	Tclin	Ion Channel
O60894	RAMP1	Receptor activity-modifying protein 1	Tclin	Other
P18507	GABRG2	Gamma-aminobutyric acid receptor subunit gamma-2	Tclin	Ion Channel
P50993	ATP1A2	Sodium/potassium-transporting ATPase subunit alpha-2	Tclin	Transporter
P42263	GRIA3	Glutamate receptor 3	Tclin	Ion Channel
Q16602	CALCRL	Calcitonin gene-related peptide type 1 receptor	Tclin	GPCR
P51649	ALDH5A1	Succinate-semialdehyde dehydrogenase, mitochondrial	Tclin	Enzyme
Q16478	GRIK5	Glutamate receptor ionotropic, kainate 5	Tclin	Ion Channel
Q16099	GRIK4	Glutamate receptor ionotropic, kainate 4	Tclin	Ion Channel
Q13002	GRIK2	Glutamate receptor ionotropic, kainate 2	Tclin	Ion Channel
P48058	GRIA4	Glutamate receptor 4	Tclin	Ion Channel
P39086	GRIK1	Glutamate receptor ionotropic, kainate 1	Tclin	Ion Channel
P28221	HTR1D	5-hydroxytryptamine receptor 1D	Tclin	GPCR
P41595	HTR2B	5-hydroxytryptamine receptor 2B	Tclin	GPCR
Q7Z2W7	TRPM8	Transient receptor potential cation channel subfamily M member 8	Tclin	Ion Channel
P42262	GRIA2	Glutamate receptor 2	Tclin	Ion Channel
P08588	ADRB1	Beta-1 adrenergic receptor	Tclin	GPCR
P35498	SCN1A	Sodium channel protein type 1 subunit alpha	Tclin	Ion Channel
P29275	ADORA2B	Adenosine receptor A2b	Tclin	GPCR
P28335	HTR2C	5-hydroxytryptamine receptor 2C	Tclin	GPCR
P28222	HTR1B	5-hydroxytryptamine receptor 1B	Tclin	GPCR
P21554	CNR1	Cannabinoid receptor 1	Tclin	GPCR
P29274	ADORA2A	Adenosine receptor A2a	Tclin	GPCR
Q14524	SCN5A	Sodium channel protein type 5 subunit alpha	Tclin	Ion Channel
P42261	GRIA1	Glutamate receptor 1	Tclin	Ion Channel
P22748	CA4	Carbonic anhydrase 4	Tclin	Enzyme
P25101	EDNRA	Endothelin-1 receptor	Tclin	GPCR
P30542	ADORA1	Adenosine receptor A1	Tclin	GPCR
P23219	PTGS1	Prostaglandin G/H synthase 1	Tclin	Enzyme
P07550	ADRB2	Beta-2 adrenergic receptor	Tclin	GPCR
P00918	CA2	Carbonic anhydrase 2	Tclin	Enzyme
Q8NER1	TRPV1	Transient receptor potential cation channel subfamily V member 1	Tclin	Ion Channel
P28223	HTR2A	5-hydroxytryptamine receptor 2A	Tclin	GPCR
P06881	CALCA	Calcitonin gene-related peptide 1	Tclin	Other
P35354	PTGS2	Prostaglandin G/H synthase 2	Tclin	Enzyme
P03372	ESR1	Estrogen receptor	Tclin	Nuclear Receptor
P01375	TNF	Tumor necrosis factor	Tclin	Other
Q70Z44	HTR3D	5-hydroxytryptamine receptor 3D	Tchem	Ion Channel
Q6XQN6	NAPRT	Nicotinate phosphoribosyltransferase	Tchem	Enzyme
P28566	HTR1E	5-hydroxytryptamine receptor 1E	Tchem	GPCR
P47898	HTR5A	5-hydroxytryptamine receptor 5A	Tchem	GPCR
P50406	HTR6	5-hydroxytryptamine receptor 6	Tchem	GPCR
P21918	DRD5	D(1B) dopamine receptor	Tchem	GPCR
P42330	AKR1C3	Aldo-keto reductase family 1 member C3	Tchem	Enzyme
O14786	NRP1	Neuropilin-1	Tchem	Other
P46937	YAP1	Transcriptional coactivator YAP1	Tchem	Other
P21917	DRD4	D(4) dopamine receptor	Tchem	GPCR
Q9UM47	NOTCH3	Neurogenic locus notch homolog protein 3	Tchem	Other
P37173	TGFBR2	TGF-beta receptor type-2	Tchem	Kinase
O00555	CACNA1A	Voltage-dependent P/Q-type calcium channel subunit alpha-1A	Tchem	Ion Channel
Q5TD97	FHL5	Four and a half LIM domains protein 5	Tbio	Other
Q9UPX0	IGSF9B	Protein turtle homolog B	Tbio	Other
Q8N187	CARF	Calcium-responsive transcription factor	Tbio	Other
Q15777	MPPED2	Metallophosphoesterase MPPED2	Tbio	Enzyme
Q9HC58	SLC24A3	Sodium/potassium/calcium exchanger 3	Tbio	Transporter
O75129	ASTN2	Astrotactin-2	Tbio	Other
Q9UEE9	CFDP1	Craniofacial development protein 1	Tbio	Other
O95279	KCNK5	Potassium channel subfamily K member 5	Tbio	Ion Channel
Q9C0D0	PHACTR1	Phosphatase and actin regulator 1	Tbio	Enzyme
Q9HAC7	SUGCT	Succinate--hydroxymethylglutarate CoA-transferase	Tbio	Enzyme
Q14814	MEF2D	Myocyte-specific enhancer factor 2D	Tbio	Transcription Factor
Q9P212	PLCE1	1-phosphatidylinositol 4,5-bisphosphate phosphodiesterase epsilon-1	Tbio	Enzyme
Q63HN8	RNF213	E3 ubiquitin-protein ligase RNF213	Tbio	Enzyme
Q8WWQ2	HPSE2	Inactive heparanase-2	Tbio	Enzyme
Q7Z6L0	PRRT2	Proline-rich transmembrane protein 2	Tbio	Other
Q9HAZ2	PRDM16	PR domain zinc finger protein 16	Tbio	TF-Epigenetic
Q07954	LRP1	Prolow-density lipoprotein receptor-related protein 1	Tbio	Other
P01258	CALCA	Calcitonin	Tbio	Other
P20366	TAC1	Protachykinin-1	Tbio	Other

## Sheet: Table S7
Table S7. Exploration of the drugability of significant genes related to migraine targets
UniProt	Symbol	Name	Target Development Level	Novelty	PubMed Score	PubTator Score
Q9BPX6	MICU1	Calcium uptake protein 1, mitochondrial	Tbio	0.00985	354.26	0.5
P47928	ID4	DNA-binding protein inhibitor ID-4	Tbio	0.00399	336.094	0.333
P36873	PPP1CC	Serine/threonine-protein phosphatase PP1-gamma catalytic subunit	Tchem	0.00466	251.18	1
Q13310	PABPC4	Polyadenylate-binding protein 4	Tbio	0.0686	16.18	1

## Sheet: Table S8
Table S8. The targets of first-line medication for migraine
Treatment Type	Drug Classification	Drug (FDA Approved)	Target	Uniprot Number	Function
First-line drug target for acute migraine	NSAIDs	Aspirin
			PTGS1	P23219	Inhibitor
			PTGS2	P35354	Inhibitor
			AKR1C1	Q04828	Inhibitor
			PRKAA1	Q13131	Activator
			PRKAA2	P54646	Activator
			PRKAB1	Q9Y478	Activator
			PRKAB2	O43741	Activator
			PRKAG1	P54619	Activator
			PRKAG2	Q9UGJ0	Activator
			PRKAG3	Q9UGI9	Activator
			EDNRA	P25101	Inhibitor
			TP53	P04637	Inducer
			HSPA5	P11021	Inhibitor/Binding agent
			RPS6KA3	P51812	Inhibitor
			NFKBIA	P25963	Inhibitor
			TNFAIP6	P98066	Inhibitor/Others
			CASP1	P29466	Inhibitor/Others
			CASP3	P42574	Inhibitor
			IKBKB	O14920	Unknown
			MAPK1	P28482	Unknown
			MAPK15	Q8TD08	Unknown
			MAPK3	P27361	Unknown
			MAPK4	P31152	Unknown
			MAPK6	Q16659	Unknown
			MAPK7	Q13164	Unknown
			CCND1	P24385	Others
			MYC	P01106	Others
			PCNA	P12004	Others
			NEU1	Q99519	Inhibitor
		Diclofenac
			PTGS2	P35354	Inhibitor
			PTGS1	P23219	Inhibitor
		Ibuprofen
			PTGS2	P35354	Inhibitor
			PTGS1	P23219	Inhibitor
			BCL2	P10415	Regulator
			THBD	P07204	Inducer
			FABP2	P12104	Binding agent
			PPARG	P37231	Activator
			CFTR	P13569	Inhibitor
			PPARA	Q07869	Activator
			GP1BA	P07359	Inducer
			S100A7	P31151	Inducer
		Ketorolac
			PTGS2	P35354	Inhibitor
			PTGS1	P23219	Inhibitor
		Naproxen
			PTGS2	P35354	Inhibitor
			PTGS1	P23219	Inhibitor
			pab	Q51911
	Triptans	Almotriptan
			HTR1D	P28221	Agonist
			HTR1B	P28222	Agonist
		Eletriptan
			HTR1D	P28221	Agonist
			HTR1B	P28222	Agonist
			HTR1A	P08908	Agonist
			HTR1F	P30939	Agonist
		Frotroptan
			HTR1D	P28221	Agonist
			HTR1B	P28222	Agonist
			HTR1D	P28221	Agonist
			HTR1B	P28222	Agonist
			HTR1A	P08908	Agonist
			HTR1F	P30939	Agonist
		Rizatriptan
			HTR1B	P28222	Agonist
			HTR1D	P28221	Agonist
			HTR1A	P08908	Agonist
			HTR1E	P28566	Agonist
			HTR1F	P30939	Agonist
			HTR7	P34969	Agonist
		Sumatriptan
			HTR1B	P28222	Agonist
			HTR1D	P28221	Agonist
			HTR1A	P08908	Agonist
			HTR1F	P30939	Agonist
		Zolmitriptan
			HTR1B	P28222	Agonist
			HTR1D	P28221	Agonist
			HTR1A	P08908	Agonist
			HTR1E	P28566	Agonist
			HTR1F	P30939	Agonist
			HTR7	P34969	Agonist
			HTR2A	P28223	Agonist
			HTR2B	P41595	Agonist
	Ergol derivatives	Dihydroergotamine
			HTR1B	P28222	Agonist
			HTR1D	P28221	Agonist
			HTR1F	P30939	Agonist
			ADRA2A	P08913	Agonist
			HTR1A	P08908	Agonist
			HTR1E	P28566	Agonist
			HTR2A	P28223	Agonist
			HTR2B	P41595	Agonist
			HTR2C	P28335	Agonist
			ADRA1A	P35348	Agonist
			ADRA1B	P35368	Agonist
			ADRA1D	P25100	Agonist
			ADRA2A	P08913	Agonist
			ADRA2B	P18089	Agonist
			ADRA2C	P18825	Agonist
			DRD2	P14416	Agonist
			DRD3	P35462	Agonist
			DRD4	P21917	Agonist
			HTR4	Q13639	Agonist
			ADRB3	P13945	Agonist
	Gepants	Rimegepant
			CALCRL	Q16602	Antagonist
		Ubrogepant	CALCRL	Q16602	Antagonist
	Ditans	Lasmiditan
			HTR1F	P30939	Agonist
Drug targets for preventing migraines	β-blocker	Metoprolol
			ADRB1	P08588	Antagonist
			ADRB2	P07550	Antagonist
			ADRB3	P13945	Antagonist
		Propranolol
			ADRB1	P08588	Antagonist
			ADRB2	P07550	Antagonist
			ADRB3	P13945	Antagonist
			HTR1A	P08908	Unknown
			HTR1B	P28222	Unknown
		Timolol	ADRB1	P08588	Antagonist
			ADRB2	P07550	Antagonist
	Botulinum toxin	Botulinum Toxin A	SNAP25	P60880	Inhibitor
			RHOB	P62745	Inhibitor
	CGRP Monoclonal Antibody	Eptinezumab
			CALCA	P06881	Binding agent/Antibody
			CALCB	P10092	Binding agent/Antibody
		Erenumab
			CALCRL	Q16602	Unknown
		Fremanezumab
			CALCA	P06881	Binding agent/Antibody
			CALCB	P10092	Binding agent/Antibody
		Galcanezumab	CALCA	P06881	Binding agent/Antibody
	topiramate	Topiramate	GABRA1	P14867	Agonist
			CA2	P00918	Inhibitor
			CA4	P22748	Inhibitor
			CA1	P00915	Inhibitor
			CA3	P07451	Inhibitor
			CACNA1E	Q15878	Antagonist
			SCN1A	P35498	Inhibitor
			SCN2A	Q99250	Inhibitor
			SCN3A	Q9NY46	Inhibitor
			SCN4A	P35499	Inhibitor
			SCN5A	Q14524	Inhibitor
			SCN7A	Q01118	Inhibitor
			SCN8A	Q9UQD0	Inhibitor
			SCN9A	Q15858	Inhibitor
			SCN10A	Q9Y5Y9	Inhibitor
			SCN11A	Q9UI33	Inhibitor
			SCN1B	Q07699	Inhibitor
			SCN2B	O60939	Inhibitor
			SCN3B	Q9NY72	Inhibitor
			SCN4B	Q8IWT1	Inhibitor
			GRIK1	P39086	Antagonist
			GRIK2	Q13002	Antagonist
			GRIK3	Q13003	Antagonist
			GRIK4	Q16099	Antagonist
			GRIK5	Q16478	Antagonist
			CACNA1C	Q13936	Antagonist
			CACNA1D	Q01668	Antagonist
			CACNA1F	O60840	Antagonist
			CACNA1S	Q13698	Antagonist
			CACNB1	Q02641	Antagonist
			CACNB2	Q08289	Antagonist
			CACNB3	P54284	Antagonist
			CACNB4	O00305	Antagonist
	valproic acid	Sodium Valproate Sustained-Release Tablet	CALCB	P10092	Binding agent/Antibody
			HDAC9	Q9UKV0	Inhibitor
			ACADSB	P45954	Inhibitor
			OGDH	Q02218	Inhibitor
			ALDH5A1	P51649	Inhibitor
			HDAC2	Q92769	Inhibitor
			PPARA	Q07869	Unknown
			PPARD	Q03181	Unknown
			PPARG	P37231	Unknown
			CDKN1A	P38936	Regulator
			HGF	P14210	Inhibitor
			ODC1	P11926	Others
			CD274	Q9NZQ7	Others
			HDAC1	Q13547	Inhibitor
			HDAC2	Q92769	Inhibitor
			HDAC3	O15379	Inhibitor
			HDAC4	P56524	Inhibitor
			HDAC5	Q9UQL6	Inhibitor
			HDAC6	Q9UBN7	Inhibitor
			HDAC7	Q8WUI4	Inhibitor
			HDAC8	Q9BY41	Inhibitor
			HDAC9	Q9UKV0	Inhibitor
			HDAC10	Q969S8	Inhibitor
			HDAC11	Q96DB2	Inhibitor
			SCN1A	P35498	Inhibitor
			SCN2A	Q99250	Inhibitor
			SCN3A	Q9NY46	Inhibitor
			SCN4A	P35499	Inhibitor
			SCN5A	Q14524	Inhibitor
			SCN7A	Q01118	Inhibitor
			SCN8A	Q9UQD0	Inhibitor
			SCN9A	Q15858	Inhibitor
			SCN10A	Q9Y5Y9	Inhibitor
			SCN11A	Q9UI33	Inhibitor
			SCN1B	Q07699	Inhibitor
			SCN2B	O60939	Inhibitor
			SCN3B	Q9NY72	Inhibitor
			SCN4B	Q8IWT1	Inhibitor

## Sheet: Table S9
Table S9. Summary table of candidate drugs
Gene	Drug	Regulatory Approval	Indication	Interaction Score
TGFB3	AVOTERMIN	Not Approved		13.051
	BINTRAFUSP ALFA	Not Approved		2.61
	LUSPATERCEPT	Approved	Red Blood Cell Maturation Agent (EMA)	3.263
	FRESOLIMUMAB	Not Approved		4.35
NCOR2	9,10-PHENANTHRENEQUINONE	Not Approved		0.669
	BENZBROMARONE	Approved		1.088
	CHEMBL:CHEMBL312032	Not Approved		1.582
CHRNB1	ROCURONIUM BROMIDE	Approved		0.435
	GALLAMINE TRIETHIODIDE	Approved	Skeletal, Muscle Relaxants	0.237
	MIVACURIUM CHLORIDE	Approved		0.522
	TUBOCURARINE CHLORIDE	Approved		0.522
	CISATRACURIUM BESYLATE	Approved	Neuromuscular Blocking Agents	0.326
	DECAMETHONIUM BROMIDE	Approved		0.522
	SUCCINYLCHOLINE	Approved	Skeletal, Muscle Relaxants	0.237
	PIPECURONIUM BROMIDE	Approved		0.522
	ZILUCOPLAN	Approved		0.29
	ATRACURIUM BESYLATE	Approved		0.435
	DOXACURIUM CHLORIDE	Approved	Muscle Relaxants	0.373
	METOCURINE IODIDE	Approved	Muscle Relaxants	0.435
	ROZANOLIXIZUMAB	Approved		0.261
	RAPACURONIUM BROMIDE	Approved		0.522
	EFGARTIGIMOD ALFA	Approved		0.29
	PANCURONIUM BROMIDE	Approved		0.435
	VECURONIUM BROMIDE	Approved		0.373
	VARENICLINE	Approved	Smoking-cessation Agent	0.522
	ECULIZUMAB	Approved	Dmard, Antiinflammatory Agent	0.237
	RAVULIZUMAB	Approved		0.29
CHD4	VORINOSTAT	Approved	Antineoplastic Agent（CTCL）	0.466
	COMPOUND 5K	Not Approved		26.102
THRA	ASPIRIN	Approved	NSAID	0.168
	LIOTHYRONINE	Approved	Hormone Replacement Agents	0.904
	LEVOTHYROXINE	Approved	Hormone Replacement	1.864
	LIOTHYRONINE SODIUM	Approved		0.746
	TIRATRICOL	Not Approved		1.243
	DEXTROTHYROXINE	Approved		1.864
	DEXTROTHYROXINE SODIUM	Approved		7.458
BACE2	BUNTANETAP	Not Approved	Alzheimers Disease	17.401
REV3L	CAPECITABINE	Approved	Antineoplastic Drug	1.024
	FLUOROURACIL	Approved	Antineoplastic Drug	0.45
NR1D1	SR9011	Not Approved		10.4407597117771
NR1D1	GSK4112	Not Approved		17.40126618629517

[truncated: 2 more sheets: Table S10, Table S11]
